# Supplementary material for: Evaluation of a Combinatorial Immunotherapy Regimen That Can Cure Mice Bearing MYCN-Driven High-Risk Neuroblastoma That Resists Current Clinical Therapy
Source: J Clin Med. 2024 Apr 26;13(9):2561. doi: 10.3390/jcm13092561 (PMC11084214; doi:10.3390/jcm13092561)
Supplement: Supplementary file 1 [file jcm-13-02561-s001.zip]

Archive with 1 entries (1 files):
- jcm-2906048-supplementary.pdf
